# Supplementary material for: Self-Initiated Dietary Adjustments Alter Microbiota Abundances: Implications for Perceived Health
Source: Nutrients. 2024 Oct 18;16(20):3544. doi: 10.3390/nu16203544 (PMC11510366; doi:10.3390/nu16203544)
Supplement: Supplementary file 1 [file nutrients-16-03544-s001.zip]

Archive with 1 entries (1 files):
- nutrients-3204635-supplementary.pdf
